# Supplementary material for: Synthesis of New AIEE-Active Chalcones for Imaging of Mitochondria in Living Cells and Zebrafish In Vivo
Source: Int J Mol Sci. 2021 Aug 19;22(16):8949. doi: 10.3390/ijms22168949 (PMC8396511; doi:10.3390/ijms22168949)
Supplement: Supplementary file 1 [file ijms-22-08949-s001.zip]

Archive with 1 entries (1 files):
- ijms-1325199-supplementary.pdf
